# Supplementary material for: A Comparative Genome-Wide Transcriptome Analysis of Glucocorticoid Responder and Non-Responder Primary Human Trabecular Meshwork Cells
Source: Genes (Basel). 2022 May 15;13(5):882. doi: 10.3390/genes13050882 (PMC9140469; doi:10.3390/genes13050882)
Supplement: Supplementary file 1 [file genes-13-00882-s001.zip]

Archive with 4 entries (2 files):
- genes-1668080-supplementary/
- genes-1668080-supplementary/genes-1668080/
- genes-1668080-supplementary/genes-1668080/Supplementary Figures_27.4.22.pptx
- genes-1668080-supplementary/genes-1668080/Supplementary Table 27.4.22.pdf
